# Supplementary material for: Molecular Targets in Lung Cancer: Study of the Evolution of Biomarkers Associated with Treatment with Tyrosine Kinase Inhibitors—Has NF1 Tumor Suppressor a Key Role in Acquired Resistance?
Source: Cancers (Basel). 2022 Jul 7;14(14):3323. doi: 10.3390/cancers14143323 (PMC9313361; doi:10.3390/cancers14143323)
Supplement: Supplementary file 1 [file cancers-14-03323-s001.zip]

Archive with 1 entries (1 files):
- SUPPLEMENTARY MATERIAL.xlsx
